# Supplementary material for: Machine Learning for Opportunistic Screening for Osteoporosis from CT Scans of the Wrist and Forearm
Source: Diagnostics (Basel). 2022 Mar 11;12(3):691. doi: 10.3390/diagnostics12030691 (PMC8947723; doi:10.3390/diagnostics12030691)
Supplement: Supplementary file 1 [file diagnostics-12-00691-s001.zip]

Archive with 1 entries (1 files):
- diagnostics-1626020-supplementary.pdf
